# Supplementary material for: Mevalonate Pathway Enzyme HMGCS1 Contributes to Gastric Cancer Progression
Source: Cancers (Basel). 2020 Apr 27;12(5):1088. doi: 10.3390/cancers12051088 (PMC7281414; doi:10.3390/cancers12051088)
Supplement: Supplementary file 1 [file cancers-12-01088-s001.zip]

Archive with 2 entries (2 files):
- Whole Western Blots-revised.pdf
- cancers-755403 - suppl.docx
